# Supplementary material for: Bioinformatics Analysis of WRKY Family Genes in Flax (Linum usitatissimum)
Source: Life (Basel). 2023 May 25;13(6):1258. doi: 10.3390/life13061258 (PMC10304767; doi:10.3390/life13061258)
Supplement: Supplementary file 1 [file life-13-01258-s001.zip]

Archive with 1 entries (1 files):
- life-2372191-supplementary.xlsx
