# Supplementary material for: Bioinformatics Analysis of WRKY Family Genes in Flax (Linum usitatissimum)
Source: Life (Basel). 2023 May 25;13(6):1258. doi: 10.3390/life13061258 (PMC10304767; doi:10.3390/life13061258)
Supplement: Supplementary file 1 [file life-13-01258-s001.zip › life-2372191-supplementary.xlsx]

## Sheet: Sheet1
geneID	Description	Description	Group	Chr.	Domain			Group
Lus10026409	ATWRKY33	WRKY33	I	2			1WRKY	I	I
Lus10022278	ATWRKY33,	WRKY33,	I	2			1WRKY	I	I
Lus10036401	ATWRKY56	WRKY56	I				1WRKY	I	I
Lus10007906	ATWRKY56	WRKY56	I				1WRKY	I	I
Lus10012322	ATWRKY1	WRKY1	I	2			2WRKY	I
Lus10006368	ATWRKY1,ZAP1	WRKY1	I	2			2WRKY	I
Lus10019898	ATWRKY2	WRKY2	I	5			2WRKY	I
Lus10027139	ATWRKY2	WRKY2	I	5			2WRKY	I
Lus10020215	ATWRKY2	WRKY2	I	5			2WRKY	I
Lus10032887	ATWRKY2	WRKY2	I	5			2WRKY	I
Lus10026838	ATWRKY2	WRKY2	I	5			2WRKY	I
Lus10032580	AtWRKY20	WRKY20	I	4			2WRKY	I
Lus10016595	AtWRKY20	WRKY20	I	4			2WRKY	I
Lus10043167	AtWRKY20	WRKY20	I	4			2WRKY	I
Lus10003769	AtWRKY20	WRKY20	I	4			2WRKY	I
Lus10005132	AtWRKY22	WRKY22	II	4			2WRKY	I
Lus10036268	ATWRKY32	WRKY32	I	4			2WRKY	I
Lus10022150	ATWRKY32	WRKY32	I	4			2WRKY	I
Lus10012215	ATWRKY33	WRKY33	I	2			2WRKY	I
Lus10001265	ATWRKY33	WRKY33	I	2			2WRKY	I
Lus10042243	WRKY26	WRKY26	I	5			2WRKY	I
Lus10000173	WRKY3	WRKY3	I	2			2WRKY	I
Lus10033000	WRKY3	WRKY3	I	2			2WRKY	I
Lus10037131	WRKY3	WRKY3	I	2			2WRKY	I
Lus10015377	WRKY3	WRKY3	I	2			2WRKY	I
Lus10036800	WRKY3	WRKY3	I	2			2WRKY	I
Lus10012029	WRKY4	WRKY4	I	1			2WRKY	I
Lus10030424	WRKY4	WRKY4	I	1			2WRKY	I
Lus10026634	WRKY4	WRKY4	I	1			2WRKY	I
Lus10012678	ATWRKY13	WRKY13	II	4			2WRKY	IIc	II
Lus10024864	WRKY21	WRKY21	II	2	coiled coil region	plant_zn_clust	1WRKY	IIc		WRKY-GCM1
Lus10018776	WRKY21	WRKY21	II	2	Coiled coil region	plant_zn_clust	1WRKY	IIc
Lus10024074	ATWRKY40	WRKY40	II	1	Coiled coil region		1WRKY	IIc
Lus10002309	ATWRKY40	WRKY40	II	1	Coiled coil region		1WRKY	IIc
Lus10026082	ATWRKY40	WRKY40	II	1	Coiled coil region		1WRKY	IIc
Lus10041660	ATWRKY40	WRKY40	II	1	Coiled coil region		1WRKY	IIc
Lus10038028	AtWRKY42	WRKY42	II	4	Coiled coil region		1WRKY	IIc
Lus10022959	ATWRKY6	WRKY6	II	1	Coiled coil region		1WRKY	IIc
Lus10030040	ATWRKY6	WRKY6	II	1	Coiled coil region		1WRKY	IIc
Lus10021554	ATWRKY6	WRKY6	II	1	Coiled coil region		1WRKY	IIc
Lus10036725	ATWRKY72	WRKY72			Coiled coil region		1WRKY	IIc
Lus10023615	ATWRKY72	WRKY72			coiled coil region		1WRKY	IIc
Lus10024246	ATWRKY72	WRKY72			Coiled coil region		1WRKY	IIc
Lus10037205	ATWRKY72	WRKY72			Coiled coil region		1WRKY	IIc
Lus10035971	ATWRKY9	WRKY9			Coiled coil region		1WRKY	IIc
Lus10036624	ATWRKY50	WRKY50		5	Low complexity		1WRKY	IIc
Lus10035841	ATWRKY51	WRKY51		5	Low complexity		1WRKY	IIc
Lus10015546	AtWRKY42	WRKY42	II	4	singer pepside		1WRKY	IIc
Lus10033857	ATWRKY39	WRKY39	II	3		plant_zn_clust	1WRKY	IIc
Lus10042538	ATWRKY74	WRKY74	II			Plant_zn_clust	1WRKY	IIc
Lus10021999	ATWRKY74	WRKY74	II			Plant_zn_clust	1WRKY	IIc
Lus10020832	ATWRKY13	WRKY13	II	4			1WRKY	IIc
Lus10001879	AtWRKY22	WRKY22	II	4			1WRKY	IIc
Lus10036399	AtWRKY22	WRKY22	II	4			1WRKY	IIc
Lus10024676	AtWRKY22	WRKY22	II	4			1WRKY	IIc
Lus10032303	AtWRKY22	WRKY22	II	4			1WRKY	IIc
Lus10007907	AtWRKY22	WRKY22	II	4			1WRKY	IIc
Lus10039295	ATWRKY27	WRKY27		5			1WRKY	IIc
Lus10027538	ATWRKY27	WRKY27		5			1WRKY	IIc
Lus10014745	ATWRKY39	WRKY39	II	3			1WRKY	IIc
Lus10009969	AtWRKY42	WRKY42	II	4			1WRKY	IIc
Lus10017067	ATWRKY48	WRKY48		5			1WRKY	IIc
Lus10037785	ATWRKY48	WRKY48		5			1WRKY	IIc
Lus10010851	ATWRKY49	WRKY49		5			1WRKY	IIc
Lus10024380	ATWRKY49	WRKY49		5			1WRKY	IIc
Lus10015229	ATWRKY50	WRKY50		5			1WRKY	IIc
Lus10006848	ATWRKY50	WRKY50		5			1WRKY	IIc
Lus10018815	ATWRKY51	WRKY51		5			1WRKY	IIc
Lus10036891	ATWRKY57	WRKY57					1WRKY	IIc
Lus10037094	ATWRKY57	WRKY57					1WRKY	IIc
Lus10035286	ATWRKY6,	WRKY6,	II	1			1WRKY	IIc
Lus10022736	ATWRKY62	WRKY62					1WRKY	IIc
Lus10007305	ATWRKY65	WRKY65					1WRKY	IIc
Lus10005428	ATWRKY65	WRKY65					1WRKY	IIc
Lus10029252	ATWRKY65	WRKY65					1WRKY	IIc
Lus10005131	ATWRKY65	WRKY65					1WRKY	IIc
Lus10012870	ATWRKY70	WRKY70					1WRKY	IIc
Lus10034244	ATWRKY70	WRKY70					1WRKY	IIc
Lus10014177	ATWRKY70	WRKY70					1WRKY	IIc
Lus10025133	ATWRKY70	WRKY70					1WRKY	IIc
Lus10030517	ATWRKY70	WRKY70					1WRKY	IIc
Lus10025216	ATWRKY70	WRKY70					1WRKY	IIc
Lus10029021	ATWRKY70	WRKY70					1WRKY	IIc
Lus10004612	ATWRKY71	WRKY71					1WRKY	IIc
Lus10007326	ATWRKY71	WRKY71					1WRKY	IIc
Lus10004537	ATWRKY71	WRKY71					1WRKY	IIc
Lus10011346	ATWRKY75	WRKY75					1WRKY	IIc
Lus10003128	ATWRKY75	WRKY75					1WRKY	IIc
Lus10012547	ATWRKY75	WRKY75					1WRKY	IIc
Lus10041546	ATWRKY75	WRKY75					1WRKY	IIc
Lus10016682	ATWRKY9	WRKY9					1WRKY	IIc
Lus10020136	ATWRKY11	WRKY11	II	4		Plant_zn_clust	1WRKY	IId
Lus10026936	ATWRKY11	WRKY11	II	4		Plant_zn_clust	1WRKY	IId
Lus10010053	ATWRKY7	WRKY7	II			Plant_zn_clust	1WRKY	IId
Lus10041600	WRKY15	WRKY15	II	2		Plant_zn_clust	1WRKY	IId
Lus10006261	WRKY15	WRKY15	II	2		plant_zn_clust	1WRKY	IId
Lus10038426	AtWRKY35,MEE24,	WRKY35	II	2			1WRKY	IIe
Lus10001062	AtWRKY41	WRKY41	III	4			1WRKY	III	III
Lus10023099	AtWRKY41	WRKY41	III	4			1WRKY	III	III
Lus10001902	AtWRKY41	WRKY41	III	4			1WRKY	III	III
Lus10039331	AtWRKY41	WRKY41	III	4			1WRKY	III	III
Lus10032372	AtWRKY41	WRKY41	III	4			1WRKY	III	III
Lus10003894	AtWRKY41	WRKY41	III	4			1WRKY	III	III
Lus10034245	ATWRKY55	WRKY55	III	2			1WRKY	III	III
Lus10029022	ATWRKY55	WRKY55	III	2			1WRKY	III	III
Lus10012030	ATWRKY19,MAPKKK11,MEKK4	WRKY19		4			3WRKY	un
Lus10012027	ATWRKY19,MAPKKK11,MEKK4	WRKY19		4			3WRKY	un	KIX_2
Lus10016282	ATWRKY19,MAPKKK11,MEKK4,	WRKY19		4			3WRKY	un	SBP	Coiled coil region
